# Supplementary material for: Favorable Nonclinical Safety Profile of RSVpreF Bivalent Vaccine in Rats and Rabbits
Source: Vaccines (Basel). 2024 Dec 31;13(1):26. doi: 10.3390/vaccines13010026 (PMC11769190; doi:10.3390/vaccines13010026)
Supplement: Supplementary file 1 [file vaccines-13-00026-s001.zip]

Archive with 4 entries (4 files):
- Supplemental Table S1_FC.pdf
- Supplemental Table S2_Clin Path.pdf
- Supplemental Table S3_OW.pdf
- Supplemental Tables S4_S6.pdf
